# Supplementary material for: Viral load of SARS-CoV-2 in droplets and bioaerosols directly captured during breathing, speaking and coughing
Source: Sci Rep. 2022 Mar 3;12:3484. doi: 10.1038/s41598-022-07301-5 (PMC8894466; doi:10.1038/s41598-022-07301-5)
Supplement: Supplementary file 2 — Supplementary Information 2. [file 41598_2022_7301_MOESM2_ESM.xlsx]

## Sheet: Summary of Bioaerosol Samples
			NP Swab				Mask Rinse (Stage 1)			Rinse of Tubing/Inlet (Stage 2)			BioSampler (Stage 3)				Andersen Stage 1			Andersen Stage 6			BioSpot-VIVAS			Cough Bag			Cough Dish
							(macroscopic droplets)			(~>10 µm aerodynamic diameter)			(~0.3 to 10 µm aerodynamic diameter)				(>7 µm aerodynamic diameter; d50= 7 µm)			(0.65 to 7 µm aerodynamic diameter; d50 = 0.65 µm)			(0.005 to >10 µm)
	Participant Number	Setup	Ct	SQ	Gene copies/mL	Titer (PFU/mL)	Ct	SQ	Titer (PFU/mL)	Ct	SQ	Titer (PFU/mL)	Ct	SQ	Gene copies	Titer (PFU/mL)	Ct	SQ	Titer (PFU/mL)	Ct	SQ	Titer (PFU/mL)	Ct	SQ	Titer (PFU/mL)	Ct	SQ	Titer (PFU/mL)	Ct	SQ	Titer (PFU/mL)
	P01	A	18.09	1820000	156000000	150	No Data	No Data	No Data	No Data	No Data	No Data	28.57	955	433565	ND	27.74	1758	ND	31.13	146	ND	No Data	No Data	No Data	28.81	352	ND	No Data	No Data	No Data
	P02	A	18.01	3110000	2.66571e+08	2900	"	"	"	"	"	"	No data	No data		No data	31.36	123	ND	27.84	1623	ND	"	"	"	22.36	155000	60	"	"	"
	P02	A*	"	"		"	"	"	"	"	"	"	29.8	387	175696	ND	31.46	114	ND	26.15	5623	ND	"	"	"	No Data	No Data	No Data	"	"	"
	P03	A	27.91	3360	288000	ND	"	"	"	"	"	"	31.7	96	43583.5	ND	28.3	1163	ND	27.54	2034	ND	"	"	"	28.31	2550	ND	"	"	"
	P04	A	16.93	2340000	2.00571e+08	18000	"	"	"	"	"	"	28.15	1301	590648	ND	28.52	989	ND	28.92	737	ND	"	"	"	17.27	1690000	1900	"	"	"
	P05	B	17.38	3200000	2.74286e+08	ND	25.82	3800	ND	26.83	1800	ND	27.58	1310	1.62857e+06	ND	No Data	No Data	No Data	No Data	No Data	No Data	"	"	"	No Data	No Data	No Data	25.25	6990	ND
	P06	B	16.16	8440000	7.23429e+08	380	27.82	794	ND	28.07	636	ND	26.36	3090	1977600	ND	"	"	"	"	"	"	"	"	"	"	"	"	27.24	1630	ND
	P07	B	21.17	156000	1.33714e+07	ND	28.57	426	ND	27.72	846	ND	29.4	336	215040	ND	"	"	"	"	"	"	"	"	"	"	"	"	28.52	643	ND
	P08	B	16.27	7710000	6.60857e+08	16500	30.61	85.8	ND	30.51	92.9	ND	30.35	169	27040	ND	"	"	"	"	"	"	"	"	"	"	"	"	28.12	856	ND
	P09	B	19.2294	311337	2.6686e+07	ND	34.3043	11.0099	ND	32.7925	32.6424	ND	32.3386	40.7247	17453.4	ND	"	"	"	"	"	"	"	"	"	32.4812	39.8982	ND	No Data	No Data	No Data
	P10	B	22.2259	37411	3.20666e+06	15	31.7507	62	ND	29.3788	720	ND	35.8737	3.75074	1607.46	ND	"	"	"	"	"	"	"	"	"	34.6633	8.71	ND	"	"	"
	P11	B	26.6857	1848.66	158456	ND	35.0648	7.09	ND	33.4213	20.8	ND	36.5549	8.38311	3592.76	ND	"	"	"	"	"	"	"	"	"	34.1832	27.4	ND	"	"	"
	P12	B	30.26	224	19200	ND	29.71	323	ND	31.31	108	ND	29.36	415	177857	ND	"	"	"	"	"	"	"	"	"	31.26	110	ND	"	"	"
	P13	C	22.0588	46132.5	3.95422e+06	ND	30.5378	158.344	ND	32.2262	56.8352	ND	32.9025	35.0442	15019	ND	"	"	"	"	"	"	32.1313	55.5777	ND	No Data	No Data	No Data	"	"	"
	P14	C	18.7837	367826	3.1528e+07	600	34.1259	15.6449	ND	36.4759	5.56621	ND	29.7023	279.081	119606	ND	"	"	"	"	"	"	30.3656	176.687	ND	"	"	"	"	"	"
	P15	C	21.0506	82206.5	7.04627e+06	ND	30.7328	268.019	ND	27.7676	1117.7	ND	30.1419	204.497	87641.4	ND	"	"	"	"	"	"	32.9686	33.6695	ND	"	"	"	"	"	"
	P16	C	19.035	310521	2.66161e+07	105	33.6639	20.0386	ND	35.0461	8.05296	ND	32.9891	14.8945	6383.34	ND	"	"	"	"	"	"	35.8272	4.81094	ND	"	"	"	"	"	"
	P17	C	19.6095	212737	1.82346e+07	150	37.1976	1.94862	ND	35.0358	8.10918	ND	31.557	80.441	34474.7	ND	"	"	"	"	"	"	36.5029	3.08114	ND	"	"	"	"	"	"
	P18ⱡ	C	37.13	4.17	357.429	ND	36.36	6.13	ND	35.61	9.45	ND	34.75	17.2	7371.43	ND	"	"	"	"	"	"	37.55	3.38	ND	"	"	"	"	"	"
	n		17			9	13			13			17				5			5			5			8			4
	Minimum		16.16			15	25.82			26.83			26.36				27.74			26.15			30.3656			17.27			25.25
	Maximum		30.26			18000	37.1976			36.4759			36.5549				31.46			31.13			36.5029			34.6633			28.52
	Total number of samples from bioaerosol samplers (i.e. BioSampler, Andersen, VIVAS)									32
	Total number of samples from sample apparatus (i.e. Stage 1, Stage 2, bioaerosol samplers)									58
	*Speak only sample collected from same participant on same day
	ⱡParticipant was not infected with SARS-CoV-2 (i.e. field blank) and values for this participant were not included in the n, minimum and maximum values reported on rows 24 to 26
	ND = Not Detected
	Setup A: BioSampler (Stage 3). Sampler parallel to BioSampler: Andersen Cascade Impactor (Stage 1 and Stage 6)
	Setup B: Mask Rinse (Stage 1), Rinse of Tubing/Inlet (Stage 2), BioSampler (Stage 3). Sampler parallel to BioSampler: none.
	Setup C: Mask Rinse (Stage 1), Rinse of Tubing/Inlet (Stage 2), BioSampler (Stage 3). Sampler parallel to BioSampler (BioSpot-VIVAS)
	Further details on different apparatus configurations are provided in the Study (Section 4.2, Figure 3 and Table 1) and Supplementary Information (Section S1).

## Sheet: Data
	Participant Number	Setup	Sample Type	Ct	SQ	Titer (PFU/mL)	Gene copies/mL	Gene copies	Total Sample Volume, Vs (mL)	Volume of extracted fluid, Vext (mL)	Volume eluted, Vel (µL)	Volume for PCR analysis, VPCR (µL]	Air Sample?	Sampler Air Flow Rate, Qs (L/min)
	P01	A	Naso-pharyngeal Swab	18.09	1820000	150	156000000	468000000	3	0.14	60	5	No	N/A
	P01	A	BioSampler (Setup A)	28.57	955	ND	81857.1	433565	5	0.14	60	5	Yes	11.8
	P01	A	Andersen, Dish 1 (Setup A)	27.74	1758	ND	150686	1.79072e+06	27	0.14	60	5	Yes	28.4
	P01	A	Andersen, Dish 6 (Setup A)	31.13	146	ND	12514.3	148717	27	0.14	60	5	Yes	28.4
	P01	A	Cough Bag	28.81	352	ND	30171.4	150857	5	0.14	60	5	No	N/A
	P02	A	Naso-pharyngeal Swab	18.01	3110000	2900	2.66571e+08	7.99714e+08	3	0.14	60	5	No	N/A
	P02	A*	BioSampler (Setup A)	29.8	387	ND	33171.4	175696	5	0.14	60	5	Yes	11.8
	P02	A*	Andersen, Dish 1 (Setup A)	31.46	114	ND	9771.43	116122	27	0.14	60	5	Yes	28.4
	P02	A*	Andersen, Dish 6 (Setup A)	26.15	5623	ND	481971	5.72765e+06	27	0.14	60	5	Yes	28.4
	P02	A	BioSampler (Setup A)	No Data	No Data	No Data	No Data	No Data	5	0.14	60	5	N/A	11.8
	P02	A	Andersen, Dish 1 (Setup A)	31.36	123	ND	10542.9	125289	27	0.14	60	5	Yes	28.4
	P02	A	Andersen, Dish 6 (Setup A)	27.84	1623	ND	139114	1.65321e+06	27	0.14	60	5	Yes	28.4
	P02	A	Cough Bag	22.36	155000	60	1.32857e+07	6.64286e+07	5	0.14	60	5	No	N/A
	P03	A	Naso-pharyngeal Swab	27.91	3360	ND	288000	864000	3	0.14	60	5	No	N/A
	P03	A	BioSampler (Setup A)	31.7	96	ND	8228.57	43583.5	5	0.14	60	5	Yes	11.8
	P03	A	Andersen, Dish 1 (Setup A)	28.3	1163	ND	99685.7	1.18465e+06	27	0.14	60	5	Yes	28.4
	P03	A	Andersen, Dish 6 (Setup A)	27.54	2034	ND	174343	2.07186e+06	27	0.14	60	5	Yes	28.4
	P03	A	Cough Bag	28.31	2550	ND	218571	1.09286e+06	5	0.14	60	5	No	N/A
	P04	A	Naso-pharyngeal Swab	16.93	2340000	18000	2.00571e+08	6.01714e+08	3	0.14	60	5	No	N/A
	P04	A	BioSampler (Setup A)	28.15	1301	ND	111514	590648	5	0.14	60	5	Yes	11.8
	P04	A	Andersen, Dish 1 (Setup A)	28.52	989	ND	84771.4	1.00741e+06	27	0.14	60	5	Yes	28.4
	P04	A	Andersen, Dish 6 (Setup A)	28.92	737	ND	63171.4	750717	27	0.14	60	5	Yes	28.4
	P04	A	Cough Bag	17.27	1690000	1900	1.44857e+08	1.44857e+09	10	0.14	60	5	No	N/A
	P05	B	Naso-pharyngeal Swab	17.38	3200000	ND	2.74286e+08	8.22857e+08	3	0.14	60	5	No	N/A
	P05	B	Mask Rinse (Stage 1)	25.82	3800	ND	325714	1.62857e+06	5	0.14	60	5	No	N/A
	P05	B	Rinse of Tubing/Inlet (Stage 2)	26.83	1800	ND	154286	771429	5	0.14	60	5	No	N/A
	P05	B	Biosampler (Stage 3)	27.58	1310	ND	41920	209600	5	0.375	60	5	Yes	12.5
	P05	B	Cough Dish	25.2491	6990	ND	223680	1118400	5	0.375	60	5	No	N/A
	P06	B	Naso-pharyngeal Swab	16.16	8440000	380	7.23429e+08	2.17029e+09	3	0.14	60	5	No	N/A
	P06	B	Mask Rinse (Stage 1)	27.82	794	ND	68057.1	340286	5	0.14	60	5	No	N/A
	P06	B	Rinse of Tubing/Inlet (Stage 2)	28.07	636	ND	54514.3	272571	5	0.14	60	5	No	N/A
	P06	B	Biosampler (Stage 3)	26.36	3090	ND	98880	1977600	20	0.375	60	5	Yes	12.5
	P06	B	Cough Dish	27.24	1630	ND	52160	260800	5	0.375	60	5	No	N/A
	P07	B	Naso-pharyngeal Swab	21.17	156000	ND	1.33714e+07	4.01143e+07	3	0.14	60	5	No	N/A
	P07	B	Mask Rinse (Stage 1)	28.57	426	ND	36514.3	182571	5	0.14	60	5	No	N/A
	P07	B	Rinse of Tubing/Inlet (Stage 2)	27.72	846	ND	72514.3	362571	5	0.14	60	5	No	N/A
	P07	B	Biosampler (Stage 3)	29.4	336	ND	10752	215040	20	0.375	60	5	Yes	12.5
	P07	B	Cough Dish	28.52	643	ND	20576	102880	5	0.375	60	5	No	N/A
	P08	B	Naso-pharyngeal Swab	16.27	7710000	16500	6.60857e+08	1.98257e+09	3	0.14	60	5	No	N/A
	P08	B	Mask Rinse (Stage 1)	30.61	85.8	ND	7354.29	36771.4	5	0.14	60	5	No	N/A
	P08	B	Rinse of Tubing/Inlet (Stage 2)	30.51	92.9	ND	7962.86	39814.3	5	0.14	60	5	No	N/A
	P08	B	Biosampler (Stage 3)	30.3469	169	ND	5408	27040	5	0.375	60	5	Yes	12.5
	P08Ꝣ	B	Cough Dish	28.12	856	ND	27392	136960	5	0.375	60	5	No	N/A
	P09	B	Naso-pharyngeal Swab	19.2294	311337	ND	2.6686e+07	8.00581e+07	3	0.14	60	5	No	N/A
	P09	B	Mask Rinse (Stage 1)	34.3043	11.0099	ND	943.708	2831.12	3	0.14	60	5	No	N/A
	P09	B	Rinse of Tubing/Inlet (Stage 2)	32.7925	32.6424	ND	2797.92	8393.77	3	0.14	60	5	No	N/A
	P09	B	Biosampler (Stage 3)	32.3386	40.7247	ND	3490.69	17453.4	5	0.14	60	5	Yes	12.5
	P09	B	Cough Bag	32.4812	39.8982	ND	3419.84	17099.2	5	0.14	60	5	No	N/A
	P10	B	Naso-pharyngeal Swab	22.2259	37411	15	3.20666e+06	9.61997e+06	3	0.14	60	5	No	N/A
	P10	B	Mask Rinse (Stage 1)	31.7507	62	ND	5314.29	15942.9	3	0.14	60	5	No	N/A
	P10	B	Rinse of Tubing/Inlet (Stage 2)	29.3788	720	ND	61714.3	185143	3	0.14	60	5	No	N/A
	P10	B	Biosampler (Stage 3)	35.8737	3.75074	ND	321.492	1607.46	5	0.14	60	5	Yes	12.5
	P10	B	Cough Bag	34.6633	8.71	ND	746.571	3732.86	5	0.14	60	5	No	N/A
	P11	B	Naso-pharyngeal Swab	26.6857	1848.66	ND	158456	475369	3	0.14	60	5	No	N/A
	P11	B	Mask Rinse (Stage 1)	35.0648	7.09	ND	607.714	1823.14	3	0.14	60	5	No	N/A
	P11	B	Rinse of Tubing/Inlet (Stage 2)	33.4213	20.8	ND	1782.86	5348.57	3	0.14	60	5	No	N/A
	P11	B	Biosampler (Stage 3)	36.5549	8.38311	ND	718.552	3592.76	5	0.14	60	5	Yes	12.5
	P11	B	Cough Bag	34.1832	27.4	ND	2348.57	11742.9	5	0.14	60	5	No	N/A
	P12	B	Naso-pharyngeal Swab	30.26	224	ND	19200	57600	3	0.14	60	5	No	N/A
	P12	B	Mask Rinse (Stage 1)	29.71	323	ND	27685.7	83057.1	3	0.14	60	5	No	N/A
	P12	B	Rinse of Tubing/Inlet (Stage 2)	31.31	108	ND	9257.14	27771.4	3	0.14	60	5	No	N/A
	P12	B	Biosampler (Stage 3)	29.36	415	ND	35571.4	177857	5	0.14	60	5	Yes	12.5
	P12	B	Cough Bag	31.26	110	ND	9428.57	47142.9	5	0.14	60	5	No	N/A
	P13	C	Naso-pharyngeal Swab	22.0588	46132.5	ND	3.95422e+06	1.18627e+07	3	0.14	60	5	No	N/A
	P13	C	Mask Rinse (Stage 1)	30.5378	158.344	ND	13572.4	40717.1	3	0.14	60	5	No	N/A
	P13	C	Rinse of Tubing/Inlet (Stage 2)	32.2262	56.8352	ND	4871.58	24357.9	5	0.14	60	5	No	N/A
	P13	C	Biosampler (Stage 3)	32.9025	35.0442	ND	3003.79	15019	5	0.14	60	5	Yes	12.5
	P13	C	BioSpot-VIVAS	32.1313	55.5777	ND	4763.81	13452	1.75	0.14	60	5	Yes	7.7467
	P14	C	Oro-pharyngeal Swab	18.7837	367826	600	3.1528e+07	9.45839e+07	3	0.14	60	5	No	N/A
	P14	C	Mask Rinse (Stage 1)	34.1259	15.6449	ND	1340.99	4022.98	3	0.14	60	5	No	N/A
	P14	C	Rinse of Tubing/Inlet (Stage 2)	36.4759	5.56621	ND	477.104	2385.52	5	0.14	60	5	No	N/A
	P14	C	Biosampler (Stage 3)	29.7023	279.081	ND	23921.2	119606	5	0.14	60	5	Yes	12.5
	P14	C	BioSpot-VIVAS	30.3656	176.687	ND	15144.6	42746.9	1.75	0.14	60	5	Yes	7.75
	P15	C	Naso-pharyngeal Swab	21.0506	82206.5	ND	7.04627e+06	2.11388e+07	3	0.14	60	5	No	N/A
	P15	C	Mask Rinse (Stage 1)	30.7328	268.019	ND	22973.1	68919.3	3	0.14	60	5	No	N/A
	P15	C	Rinse of Tubing/Inlet (Stage 2)	27.7676	1117.7	ND	95802.5	479012	5	0.14	60	5	No	N/A
	P15	C	Biosampler (Stage 3)	30.1419	204.497	ND	17528.3	87641.4	5	0.14	60	5	Yes	12.5
	P15	C	BioSpot-VIVAS	32.9686	33.6695	ND	2885.96	8145.84	1.75	0.14	60	5	Yes	7.75
	P16§	C	Naso-pharyngeal Swab	19.035	310521	105	2.66161e+07	7.98482e+07	3	0.14	60	5	No	N/A
	P16§	C	Mask Rinse (Stage 1)	33.6639	20.0386	ND	1717.6	5152.79	3	0.14	60	5	No	N/A
	P16§	C	Rinse of Tubing/Inlet (Stage 2)	35.0461	8.05296	ND	690.253	3451.27	5	0.14	60	5	No	N/A
	P16§	C	Biosampler (Stage 3)	32.9891	14.8945	ND	1276.67	6383.34	5	0.14	60	5	Yes	12.5
	P16§	C	BioSpot-VIVAS	35.8272	4.81094	ND	412.366	1163.94	1.75	0.14	60	5	Yes	7.75
	P17§	C	Naso-pharyngeal Swab	19.6095	212737	150	1.82346e+07	5.47037e+07	3	0.14	60	5	No	N/A
	P17§	C	Mask Rinse (Stage 1)	37.1976	1.94862	ND	167.024	501.073	3	0.14	60	5	No	N/A
	P17§	C	Rinse of Tubing/Inlet (Stage 2)	35.0358	8.10918	ND	695.073	3475.36	5	0.14	60	5	No	N/A
	P17§	C	Biosampler (Stage 3)	31.557	80.441	ND	6894.94	34474.7	5	0.14	60	5	Yes	12.5
	P17§	C	BioSpot-VIVAS	36.5029	3.08114	ND	264.097	757.219	1.75	0.14	60	5	Yes	7.6294
	P18ⱡ	C	Naso-pharyngeal Swab	37.13	4.17	ND	357.429	1072.29	3	0.14	60	5	Field Blank	N/A
	P18ⱡ	C	Mask Rinse (Stage 1)	36.36	6.13	ND	525.429	1576.29	3	0.14	60	5	Field Blank	N/A
	P18ⱡ	C	Rinse of Tubing/Inlet (Stage 2)	35.61	9.45	ND	810	4050	5	0.14	60	5	Field Blank	N/A
	P18ⱡ	C	Biosampler (Stage 3)	34.75	17.2	ND	1474.29	7371.43	5	0.14	60	5	Field Blank	12.5
	P18ⱡ	C	BioSpot-VIVAS	37.55	3.38	ND	289.714	817.742	1.75	0.14	60	5	Field Blank	7.75
	*Speak only sample collected from same participant on same day
	ⱡParticipant was not infected with SARS-CoV-2 (i.e. field blank)
	ꝢIf a cough bag or dish was collected seperately from the custom sampling apparatus, all participants completed 5 reps of 5 coughs into the bag or onto the dish, except for Participant P08 who completed 1 rep of 5 coughs onto a dish
	§P16 and P17 was the same immunocompromised individual, but reflect samples gathered on different days due to prolonged infection
	ND = Not Detected
	Setup A: BioSampler (Stage 3). Sampler parallel to BioSampler: Andersen Cascade Impactor (Stage 1 and Stage 6)
	Setup B: Mask Rinse (Stage 1), Rinse of Tubing/Inlet (Stage 2), BioSampler (Stage 3). Sampler parallel to BioSampler: none.
	Setup C: Mask Rinse (Stage 1), Rinse of Tubing/Inlet (Stage 2), BioSampler (Stage 3). Sampler parallel to BioSampler (BioSpot-VIVAS)
	Further details on different apparatus configurations are provided in the Study (Section 4.2, Figure 3 and Table 1) and Supplementary Information (Section S1).

## Sheet: Participant Info and Procedure
	Participant Number	Setup	Date Range	Age Range	Gender	Days from symptom onset to sample	Number of Cough Reps	Number of Coughs per Rep	Rainbow Passage (reps)	Deep Breaths	Mask Location	Participant Type	Ambient Temperature ('C)	RH (%)
	P01	A	Aug., 2020	56-60	Male	5	3	4-5	0	0	On face	Community	Not measured	Not measured
	P02	A	Aug., 2020	21-25	Female	4	6	4-5	0	0	On face	Community	"	"
	P02	A*	Aug., 2020	21-25	Female	4	0	0	2	0	On face	Community	"	"
	P03	A	Aug., 2020	46-50	Female	0	6	4-5	0	0	On face	Community	"	"
	P04	A	Aug., 2020	41-45	Male	5	6	4-5	0	0	On face	Community	"	"
	P05	B	Nov. - Dec., 2020	56-60	Male	5	5	5	1	0	On face	Community	"	"
	P06	B	Nov. - Dec., 2020	56-60	Female	2	5	5	1	0	On face	Community	"	"
	P07	B	Nov. - Dec., 2020	21-25	Male	11	5	5	1	0	On face	Community	"	"
	P08Ꝣ	B	Nov. - Dec., 2020	56-60	Male	10	1	5	0	0	On face	Community	"	"
	P09	B	Nov. - Dec., 2020	36-40	Male	9	5	5	1	0	On face	Community	"	"
	P10	B	Nov. - Dec., 2020	56-60	Female	4	5	5	1	0	On face	Community	"	"
	P11	B	Nov. - Dec., 2020	16-20	Male	7	5	5	1	0	On face	Community	"	"
	P12	B	Nov. - Dec., 2020	41-45	Female	8	5	5	1	0	On face	Community	"	"
	P13	C	Feb. - Mar., 2021	66-70	Female	4	5	5	1	10	On face	Inpatient	24.7	10
	P14	C	Feb. - Mar., 2021	61-65	Male	0	5	1	0.5	10	Within 3 inches of face	Inpatient	24.3	16.5
	P15	C	Feb. - Mar., 2021	66-70	Female	Asymptomatic	1	17	1	10	On face	Inpatient	24.6	17.8
	P16§	C	Feb. - Mar., 2021	76-80	Female	Asymptomic at time of collection	5	5	0.1	6	Within 3 inches of face	Inpatient	22.6	30
	P17§	C	Feb. - Mar., 2021	76-80	Female	Asymptomic at time of collection	1	6	Short conversation	4	Within 3 inches of face	Inpatient	22.1	28
	P18ⱡ	C	Feb. - Mar., 2021	76-80	Female	Asymptomic	5	5	1	10	On face	Inpatient	22.7	30
	*Speak only sample for same participant on same day
	ⱡParticipant was not infected with SARS-CoV-2 (i.e. field blank)
	ꝢIf a cough bag or dish was collected seperately from the custom sampling apparatus, all participants completed 5 reps of 5 coughs into the bag or onto the dish, except for Participant P08 who completed 1 rep of 5 coughs onto a dish
	§P16 and P17 was the same immunocompromised individual, but reflect samples gathered on different days due to prolonged infection
	ND = Not Detected
	Setup A: BioSampler (Stage 3). Sampler parallel to BioSampler: Andersen Cascade Impactor (Stage 1 and Stage 6)
	Setup B: Mask Rinse (Stage 1), Rinse of Tubing/Inlet (Stage 2), BioSampler (Stage 3). Sampler parallel to BioSampler: none.
	Setup C: Mask Rinse (Stage 1), Rinse of Tubing/Inlet (Stage 2), BioSampler (Stage 3). Sampler parallel to BioSampler (BioSpot-VIVAS)
	Further details on different apparatus configurations are provided in the Study (Section 4.2, Figure 3 and Table 1) and Supplementary Information (Section S1).
